# Supplementary material for: Identification and validation of tryptophan metabolism-related lncRNAs in lung adenocarcinoma prognosis and immune response
Source: J Cancer Res Clin Oncol. 2024 Apr 1;150(4):171. doi: 10.1007/s00432-024-05665-x (PMC10984901; doi:10.1007/s00432-024-05665-x)
Supplement: Supplementary file 4 — Supplementary file4 (XLSX 10 KB) [file 432_2024_5665_MOESM4_ESM.xlsx]

## Sheet: Sheet1
Supplementary Table S1. tryptophan metabolism-related gene
Gene Name
AADAT
AANAT
ACAT1
ACAT2
ACMSD
AFMID
ALDH1B1
ALDH2
ALDH3A2
ALDH7A1
ALDH9A1
AOC1
AOX1
ASMT
CAT
CYP1A1
CYP1A2
CYP1B1
DDC
ECHS1
EHHADH
GCDH
HAAO
HADH
HADHA
IDO1
IDO2
IL4I1
INMT
KMO
KYNU
MAOA
MAOB
OGDH
OGDHL
TDO2
TPH1
TPH2
WARS1
WARS2
KYAT1
KYAT3
SLC36A4
SLC3A2
SLC7A5
AHR
ALDH8A1
DLD
GOT2
STAT1
NADSYN1
NAMPT
NAPRT
NMNAT1
NMNAT2
NMNAT3
NMRK1
NMRK2
QPRT
