# Supplementary material for: Identification and validation of tryptophan metabolism-related lncRNAs in lung adenocarcinoma prognosis and immune response
Source: J Cancer Res Clin Oncol. 2024 Apr 1;150(4):171. doi: 10.1007/s00432-024-05665-x (PMC10984901; doi:10.1007/s00432-024-05665-x)
Supplement: Supplementary file 5 — Supplementary file5 (XLSX 20 KB) [file 432_2024_5665_MOESM5_ESM.xlsx]

## Sheet: uni.trainCox
Supplementary Table S2. 137 target lncRNAs associated with the prognosis of LUAD patients
id	HR	HR.95L	HR.95H	pvalue
AC024075.1	0.778456	0.609645	0.994011	0.0446291
AL137009.1	0.575418	0.384144	0.861931	0.00734812
AP002026.1	0.656666	0.434121	0.993293	0.0463893
AL157388.1	0.514095	0.282233	0.936439	0.02966
PCBP1-AS1	0.569183	0.329117	0.984361	0.0437622
AC025178.1	0.681372	0.487376	0.952586	0.024826
ARMC2-AS1	0.737032	0.55437	0.979879	0.0357421
LINC01638	1.63906	1.14514	2.34603	0.00691927
RBMS3-AS3	0.495988	0.254896	0.965116	0.03897
AC127526.4	0.285536	0.0913364	0.892642	0.0311422
AC009065.4	0.706008	0.502079	0.992766	0.0453159
FGF12-AS2	1.39763	1.03979	1.87863	0.0265195
AL138921.2	0.655417	0.43186	0.994702	0.047153
IFNG-AS1	0.429183	0.23038	0.79954	0.00770475
AC107214.1	1.79114	1.09887	2.91955	0.0193783
AC091132.2	0.514451	0.296915	0.891366	0.0177865
AF131215.6	0.754948	0.577163	0.987497	0.0401889
LINC01337	0.493628	0.246414	0.988859	0.0464183
AL121845.4	0.698061	0.506181	0.962678	0.0283864
AC008073.2	0.349283	0.131105	0.930542	0.0353825
LINC02576	0.694258	0.505	0.954445	0.024635
AL157829.1	1.2691	1.03071	1.56263	0.0247715
AL078590.2	0.486618	0.261303	0.906214	0.0231843
AL139041.1	0.733105	0.570893	0.941407	0.0149674
AC011346.1	0.394744	0.171711	0.907471	0.0286277
AP005137.2	1.44856	1.08174	1.93977	0.012869
AC109809.1	0.419689	0.218403	0.806485	0.00917878
AC010999.2	0.369585	0.159195	0.858021	0.0205419
AC006017.1	0.684305	0.489735	0.956179	0.02625
AL357093.1	0.565604	0.34299	0.932704	0.0255522
AC034102.8	0.632424	0.429823	0.930524	0.02005
LINC00887	1.44108	1.04166	1.99365	0.027355
ATXN2-AS	0.644007	0.450613	0.920403	0.0157265
AC004967.2	0.665321	0.45146	0.980491	0.0394421
MIR193BHG	1.28384	1.00053	1.64738	0.0495148
AF131215.5	0.784136	0.616386	0.997539	0.0477005
AC018926.3	0.677993	0.482839	0.952025	0.0248435
AC012181.1	0.704337	0.501503	0.989209	0.0431175
SH3BP5-AS1	0.731849	0.571236	0.93762	0.0135313
AP001178.1	1.7462	1.1433	2.66702	0.00988851
AC003991.1	0.452352	0.227074	0.901129	0.0240687
AC105001.1	0.33824	0.118425	0.966067	0.0429253
LINP1	1.54245	1.25833	1.89071	3.01627e-05
AC107071.1	0.565089	0.331732	0.962601	0.0357099
AC123595.2	0.621779	0.39362	0.982189	0.0416494
TRMT2B-AS1	0.54617	0.324485	0.919308	0.0228066
SNHG12	0.781691	0.628753	0.97183	0.0266098
AC037441.1	0.327905	0.115576	0.930312	0.0361059
TMPO-AS1	1.36699	1.05673	1.76833	0.0173075
AC026202.2	0.604709	0.40975	0.892429	0.0113062
LINC02718	0.413084	0.181049	0.942497	0.035669
AP4B1-AS1	0.631102	0.398996	0.99823	0.0491214
AC092839.1	0.556133	0.310201	0.997044	0.0488494
AC018695.9	1.45363	1.02235	2.06685	0.037245
MIR4435-2HG	1.82333	1.24316	2.67426	0.00211386
AC025871.2	0.348951	0.172383	0.706372	0.00343273
AL157895.1	0.478677	0.233023	0.983304	0.044877
AC060234.2	0.205181	0.069713	0.603893	0.00403153
AL590428.1	1.81054	1.06808	3.06908	0.0274837
AC024257.3	0.578692	0.353601	0.947068	0.029529
FENDRR	0.719288	0.549449	0.941626	0.016501
LINC00663	0.591197	0.360962	0.968285	0.0367982
ERCC8-AS1	0.462236	0.249714	0.855628	0.0140394
AC135507.1	0.388774	0.160429	0.942132	0.0364424
AC126323.6	0.468529	0.229056	0.958366	0.037854
RASAL2-AS1	1.7931	1.17472	2.737	0.00680529
LINC02728	0.404356	0.188537	0.867222	0.0200233
AC087752.3	0.606933	0.43429	0.848206	0.00345557
AP001981.2	1.83361	1.32353	2.54027	0.000267078
AC024060.2	0.753995	0.577488	0.984452	0.0379751
TSPOAP1-AS1	0.618587	0.40134	0.95343	0.0295543
AC138956.2	0.716218	0.527187	0.973029	0.0327739
AC037459.4	0.547413	0.308686	0.970764	0.0392573
LINC01771	1.68604	1.06967	2.65759	0.024445
AL139123.1	0.680036	0.491373	0.941137	0.0200244
MGC32805	0.784591	0.645914	0.953041	0.0144993
AC090946.1	0.649921	0.438552	0.963162	0.0317954
AC026356.1	1.30563	1.00177	1.70166	0.0484866
ZNF32-AS2	0.717141	0.5243	0.98091	0.0374725
KIAA1671-AS1	0.660875	0.482627	0.904955	0.00980272
AP000864.1	2.30726	1.21319	4.38795	0.0107963
AC103858.1	0.525535	0.277831	0.994083	0.0479046
AP000944.7	1.61088	1.08511	2.39141	0.0180227
AC068228.1	1.53634	1.14639	2.05893	0.00404677
AP001469.1	0.57555	0.335366	0.987752	0.0449968
AC004830.2	1.52033	1.05389	2.1932	0.0250441
AC090948.1	0.691805	0.507408	0.943213	0.0198266
AC027117.1	0.763202	0.651504	0.894051	0.000816598
AF165147.1	0.13884	0.0222415	0.866695	0.0345941
AC107021.2	1.41382	1.07949	1.85169	0.0118827
AC026355.2	0.715297	0.577903	0.885355	0.00207768
AL137779.1	0.561218	0.345595	0.911371	0.0195367
AL138778.1	0.2183	0.0590632	0.806849	0.0225047
RDH10-AS1	0.61689	0.412646	0.922228	0.0185426
AC084757.3	1.91699	1.02475	3.58611	0.0417035
AL021368.2	0.586456	0.363848	0.945258	0.0284437
AL049775.2	3.25717	1.52101	6.97509	0.0023707
SNRK-AS1	0.36616	0.181017	0.740666	0.00518714
AC087854.1	0.469879	0.229824	0.960678	0.0384612
LINC02178	1.27221	1.09823	1.47375	0.00133249
LINC00707	1.61024	1.2652	2.04937	0.000108014
AC092418.2	0.486443	0.265299	0.891924	0.019821
AL606489.1	1.29391	1.07174	1.56214	0.00734546
LINC00659	1.46229	1.15584	1.85001	0.00154081
AL161757.2	0.440743	0.218377	0.889535	0.0222151
ZNF8-ERVK3-1	2.39152	1.07642	5.31329	0.0322921
LINC00628	2.64581	1.60865	4.35169	0.000126843
FAM83A-AS1	1.20718	1.04418	1.39562	0.0109555
AL353804.1	0.695676	0.520628	0.929578	0.014137
AC103746.1	1.60209	1.00413	2.55613	0.048011
AC007613.1	0.386022	0.177204	0.840909	0.0165685
AC007384.1	0.539545	0.345416	0.842778	0.00669406
AP000873.4	0.536573	0.340475	0.845613	0.00730649
AC105916.1	0.480644	0.2485	0.929653	0.029504
AC092574.1	0.675515	0.479303	0.95205	0.02505
AC100778.2	0.629213	0.431334	0.917871	0.0161812
AC093484.4	0.75342	0.588064	0.965273	0.0251214
AC021517.3	0.187629	0.0545642	0.645194	0.0079226
AC112722.1	0.61104	0.430128	0.868045	0.00595992
FOCAD-AS1	0.529878	0.309345	0.907629	0.0207269
AC008056.1	0.0859493	0.0100304	0.736489	0.0251539
ARNTL2-AS1	1.5083	1.03656	2.19472	0.0317461
AC080023.1	1.80518	1.25242	2.60191	0.00154213
SDK1-AS1	0.592317	0.371116	0.945363	0.0281274
FRMD6-AS1	1.90268	1.23683	2.92699	0.00342028
AL606469.1	0.357199	0.151264	0.8435	0.0188657
VIPR1-AS1	0.502593	0.2827	0.893526	0.0191067
AC022126.1	1.55212	1.14259	2.10843	0.0049106
MIR223HG	0.682505	0.493901	0.94313	0.0206253
AP001037.1	0.514351	0.291458	0.907702	0.0217838
AL355075.2	0.754785	0.590153	0.965342	0.0250303
LINC02362	0.759281	0.590508	0.976292	0.0317911
AC007686.3	0.548072	0.323233	0.929308	0.0256085
AL359220.1	0.645334	0.430153	0.968158	0.0343173
AC092718.4	1.39996	1.0955	1.78903	0.00716745
LINC01504	0.743803	0.553784	0.999024	0.0492468
GSEC	1.26289	1.02233	1.56006	0.0304017
Table S2: p-value： p-value is the significance of the correlation HR:Hazard Ratio
