# Supplementary material for: Identification and validation of tryptophan metabolism-related lncRNAs in lung adenocarcinoma prognosis and immune response
Source: J Cancer Res Clin Oncol. 2024 Apr 1;150(4):171. doi: 10.1007/s00432-024-05665-x (PMC10984901; doi:10.1007/s00432-024-05665-x)
Supplement: Supplementary file 6 — Supplementary file6 (XLSX 60 KB) [file 432_2024_5665_MOESM6_ESM.xlsx]

## Sheet: riskDiff
Supplementary Table S3 551 DEGs were identified between the high- and low-risk groups
gene	lowMean	highMean	logFC	pValue	FDR
MECOM-AS1	1.94241	0.686058	-1.50145	1.41712e-05	6.1066e-05
MAGEA6	8.24853	23.6484	1.51953	0.000253167	0.000766329
IGF2BP2	12.1807	26.378	1.11474	3.90821e-12	9.7474e-11
RN7SL648P	3.85298	0.623739	-2.62696	0.0217168	0.0368897
AC006270.1	2.86208	0.902408	-1.66521	0.000389319	0.00111186
IGFL1	0.535445	4.60169	3.10335	0.0152011	0.027145
S100A12	3.0178	6.85942	1.18459	0.008432	0.0163223
ADGRB1	6.69473	3.04682	-1.13572	0.00354084	0.00765477
LINC02086	0.60093	1.52127	1.34	0.000183654	0.000578823
AKR1B10	66.1885	266.034	2.00696	1.94767e-05	8.05928e-05
AL513008.1	2.07592	0.981085	-1.0813	0.00572718	0.0116622
AGER	162.914	71.3779	-1.19056	0.000247072	0.00074998
AC108215.1	4.55221	1.37999	-1.72191	6.15963e-16	5.04608e-14
IL22RA1	3.38927	7.37711	1.12208	6.83044e-13	2.21496e-11
MIR6071	5.0497	2.40925	-1.06761	3.79169e-07	2.5206e-06
SLC14A2	7.3522	2.29507	-1.67964	1.17076e-05	5.1766e-05
DLGAP3	0.667385	1.41135	1.08049	0.00609176	0.0123146
SCGB2A1	27.4509	12.6676	-1.11571	0.00344477	0.00747556
RNU4-2	493.793	34.7998	-3.82675	0.0297896	0.0485969
COL22A1	1.81057	3.81359	1.07471	1.23353e-05	5.40851e-05
SPRR1B	28.8042	70.3797	1.28888	0.0019619	0.00458236
MELTF	5.38513	16.6403	1.62763	1.4004e-14	7.54035e-13
ARMC2-AS1	1.6542	0.777106	-1.08995	0.00717164	0.0141808
AL445493.3	2.61293	1.23804	-1.07761	9.22457e-09	9.51866e-08
KREMEN2	1.19846	2.57064	1.10094	4.82003e-14	2.14163e-12
TRIM16L	9.0402	18.1147	1.00274	1.42437e-06	8.12233e-06
NCAPG	6.21795	14.1043	1.18162	3.26662e-19	1.10389e-16
CLGN	5.68375	11.9031	1.06642	0.0142614	0.0257139
SLC46A2	9.28989	3.95057	-1.2336	2.50151e-08	2.31332e-07
VAT1L	0.790322	2.8846	1.86786	0.02295	0.0387258
LINC01559	1.13913	3.70905	1.70312	0.000718825	0.0019073
LINC00519	0.722335	1.57681	1.12627	4.5858e-05	0.000170823
LINC02253	0.563744	1.75267	1.63644	4.91673e-05	0.000181738
TMEM14EP	2.45812	0.267677	-3.19899	0.00122631	0.00303097
F2	1.35086	3.85045	1.51115	0.0016855	0.00400662
LINC02866	14.2767	6.79127	-1.07191	0.0001275	0.000421039
TENM3	1.38749	3.02638	1.12512	0.000204315	0.000637205
DNAH12	1.41716	0.523093	-1.43786	6.55066e-06	3.10963e-05
LGI3	4.95832	2.3247	-1.0928	0.00445321	0.00934775
PDX1	1.18188	2.69276	1.188	0.0182312	0.0317713
IL11	1.40028	3.3797	1.27118	9.73842e-09	9.99518e-08
KRT16	9.01197	36.3685	2.01277	2.32058e-09	2.78341e-08
MLXP1	1.84933	3.73926	1.01575	6.03414e-06	2.89802e-05
CYP4B1	134.014	63.5073	-1.07739	5.60979e-10	7.91507e-09
AC239859.5	0.59868	2.15801	1.84984	1.28026e-08	1.27307e-07
IGFALS	5.14495	2.33216	-1.14149	1.26004e-09	1.60136e-08
AC083843.2	5.97321	2.94912	-1.01822	6.26933e-09	6.71786e-08
CALB1	8.15518	1.85456	-2.13664	0.0157442	0.0279904
SBK3	0.604968	1.52025	1.32938	1.80858e-09	2.22171e-08
TAC4	7.17043	2.11945	-1.75837	4.24958e-09	4.7571e-08
VWA3B	2.58407	1.2199	-1.08289	0.00089958	0.00231202
LINC01269	1.89647	3.9379	1.05411	6.42601e-05	0.000229194
HJURP	9.87852	20.3045	1.03943	2.45096e-18	5.43107e-16
ANLN	17.0521	39.983	1.22944	5.4625e-22	1.18017e-18
SLC6A4	1.96963	0.917737	-1.10177	0.000333937	0.000974796
GJB5	3.45301	10.7092	1.63292	8.60658e-10	1.14604e-08
PITX1	10.4972	21.6109	1.04176	9.03514e-08	7.26341e-07
IGHV3-22	3.48435	1.7323	-1.0082	0.000174086	0.000552193
CYP24A1	54.6836	124.311	1.18477	0.000183968	0.000579497
KLK12	54.5414	25.8754	-1.07577	0.000112757	0.000376961
IGKV5-2	44.6735	22.0624	-1.01783	0.00987605	0.0187353
NGEF	5.45299	11.3766	1.06096	4.89331e-09	5.40421e-08
LINC02577	1.99067	4.15083	1.06015	7.81166e-07	4.73577e-06
AC003092.1	0.646115	3.18167	2.29992	0.0102817	0.0193709
NXF3	1.59008	0.707968	-1.16735	0.00575608	0.01171
HNF4A	1.89863	4.39386	1.21053	0.00407345	0.00864401
AC012467.1	3.17386	1.38975	-1.19141	4.39801e-11	8.39021e-10
LRRC36	4.38278	1.95057	-1.16795	3.12926e-10	4.74857e-09
LINC01781	2.12444	1.01934	-1.05945	5.24216e-07	3.33476e-06
S100A9	1302.4	2674.8	1.03826	0.000814404	0.00211958
MIR6124	2.52832	1.03462	-1.28907	0.00144499	0.00349668
CFAP77	3.26175	1.51564	-1.10572	0.00196805	0.00459423
E2F7	1.52003	3.95826	1.38077	7.96378e-17	9.1764e-15
ADAMTS7P3	1.6317	0.511714	-1.67297	9.88787e-05	0.000335321
AC114760.2	1.85867	0.665509	-1.48174	0.000141548	0.000459622
SNORD9	3.41795	1.1786	-1.53605	0.000122909	0.000407591
FGF19	3.21701	7.13024	1.14823	0.0102042	0.0192458
IGFBP1	3.42683	13.0737	1.93173	6.98547e-06	3.28216e-05
HOXA1	1.60832	4.06099	1.33628	9.42144e-07	5.61714e-06
RAB3B	1.44898	3.87912	1.42069	1.74239e-08	1.67223e-07
IGKV1OR2-6	16.4988	7.77691	-1.08509	4.25377e-06	2.12553e-05
FGF12	0.928361	2.90802	1.64728	0.000119674	0.000398007
LRRC18	1.68872	0.706028	-1.25814	1.95257e-05	8.07375e-05
SERPINB3	4.79274	19.3805	2.01569	0.000149507	0.000482466
RPL13AP17	2.30175	0.854867	-1.42896	3.60044e-07	2.41091e-06
Z99496.1	3.62657	0.688282	-2.39753	0.000378956	0.00108675
PTPRN	1.46749	3.08024	1.0697	1.66878e-09	2.07058e-08
AC120498.2	4.04552	1.90833	-1.08401	1.59742e-05	6.75823e-05
DNER	4.03698	10.1036	1.32351	0.000116017	0.000387037
HOXA10	1.38596	3.0466	1.13631	4.73862e-07	3.06291e-06
CFLAR-AS1	1.96905	0.839397	-1.23007	0.0217365	0.036916
SFTPC	1532.66	510.999	-1.58465	3.28396e-06	1.68878e-05
CFAP73	4.57084	1.98924	-1.20024	0.00571348	0.0116387
RHCG	0.551932	7.40855	3.74663	0.000449244	0.00126145
TNFRSF13B	1.87019	0.903022	-1.05035	2.4496e-08	2.26896e-07
IGLV5-37	25.7892	10.2514	-1.33095	0.019123	0.0331483
AC007528.1	1.48187	0.642729	-1.20514	0.00739235	0.0145606
DNAAF6	1.55383	0.692251	-1.16646	0.00322215	0.00706925
AZU1	2.32622	1.07948	-1.10766	0.000161739	0.000516569
AC012213.4	1.23819	2.51295	1.02115	0.000257291	0.000776364
HOXB8	3.43007	7.4435	1.11774	0.0141452	0.025539
BPIFB1	286.97	113.725	-1.33534	0.00156156	0.00374758
DLGAP5	11.0072	23.1465	1.07234	4.90778e-19	1.51475e-16
AL162511.1	6.30494	2.51599	-1.32536	2.57614e-17	3.71049e-15
LINC01765	2.77625	1.14407	-1.27895	0.000100469	0.000340091
AL139041.1	3.29245	1.39475	-1.23915	5.86076e-13	1.92947e-11
SH3PXD2A-AS1	1.00192	2.2398	1.1606	5.58816e-08	4.74156e-07
FCER2	2.25417	0.886423	-1.34653	4.39625e-06	2.18787e-05
LINC-PINT	4.38813	2.00972	-1.12661	1.47955e-10	2.45182e-09
AL021068.1	6.81198	2.7475	-1.30995	0.00139766	0.00339907
SLC25A47P1	1.81733	0.446948	-2.02364	0.0010815	0.0027213
GP2	7.68521	3.48438	-1.14118	0.000643466	0.00172938
AC105118.1	4.37947	1.79107	-1.28993	0.00957558	0.0182421
VSIG10L	5.79664	13.8721	1.25889	1.00418e-05	4.52341e-05
SNAI2	8.06514	17.0601	1.08085	1.09853e-05	4.88724e-05
LOXL2	20.2525	43.9535	1.11788	6.99481e-12	1.64712e-10
CRYM	35.003	17.4773	-1.002	2.82581e-10	4.32607e-09
KIF4A	10.0855	21.3709	1.08336	3.74061e-20	1.95917e-17
AC092868.1	4.23982	10.5225	1.3114	0.0101605	0.0191781
CDCA5	14.0177	29.2958	1.06345	7.27877e-19	2.13231e-16
LINC00460	1.32149	4.39626	1.73411	1.39715e-05	6.02954e-05
MIR4483	4.76064	2.18848	-1.12123	0.000261132	0.000786718
AC141273.2	2.82002	1.20066	-1.23188	5.47318e-06	2.65651e-05
TRIM29	6.87642	21.4997	1.64459	1.85572e-05	7.71203e-05
CCNA2	15.4847	31.8633	1.04105	1.346e-18	3.42122e-16
SLC16A1	9.02194	29.6583	1.71692	2.74241e-17	3.91734e-15
PNCK	0.906028	1.83323	1.01676	0.0246261	0.0411616
FSCN1	65.9338	162.851	1.30447	2.85003e-20	1.82444e-17
AC083843.3	3.36351	1.39897	-1.26561	2.42108e-11	4.96393e-10
GLB1L3	11.6448	5.805	-1.00431	0.000175681	0.000556164
PADI3	2.61404	8.24123	1.65658	3.94092e-05	0.000149868
SERPINB5	4.95571	26.819	2.43609	1.33587e-12	3.94687e-11
AC092071.1	11.1474	4.20909	-1.40512	3.28548e-15	2.19252e-13
AHNAK2	13.0608	27.0784	1.0519	4.46537e-12	1.10414e-10
GSTA3	1.629	0.642448	-1.34234	6.19155e-07	3.86195e-06
DNAI2	3.21695	1.22963	-1.38747	1.44725e-05	6.21781e-05
TMEM171	2.6346	6.64612	1.33493	1.15425e-12	3.48169e-11
CNTNAP2	1.21544	2.4712	1.02374	0.0290541	0.0475181
AL022098.1	1.5229	0.574216	-1.40715	2.26642e-10	3.58091e-09
BNC1	0.155417	2.29462	3.88404	0.00107975	0.00271808
KIAA0319	2.44964	5.6143	1.19654	0.0016779	0.00399077
AC103702.2	1.94229	4.09021	1.07441	2.855e-05	0.000112816
AC092279.2	4.24048	2.10451	-1.01075	3.20741e-11	6.30681e-10
IL17RD	2.1289	4.27079	1.0044	6.90184e-09	7.34101e-08
HSD17B13	5.05026	2.0954	-1.26914	3.69042e-08	3.26768e-07
TGFBI	96.2551	201.376	1.06495	1.94668e-07	1.41075e-06
RPSAP52	0.455563	1.66095	1.86629	2.36805e-07	1.67332e-06
RNU6-341P	3.13455	1.22688	-1.35327	0.0274911	0.0452917
H19	73.7526	177.413	1.26634	0.000609139	0.00165151
BBOX1	1.26641	3.03771	1.26224	0.0124743	0.0229758
SERPINA5	2.26199	4.81408	1.08967	0.00149282	0.00359971
ERICH3	2.45587	1.17912	-1.05852	0.00544348	0.0111727
AC087284.1	1.66851	0.570675	-1.54782	0.0199826	0.0344415
PCDH7	4.87137	10.5595	1.11614	5.12024e-11	9.56737e-10
AC079467.1	5.70912	2.7961	-1.02985	1.05712e-07	8.30133e-07
DKK1	11.1124	40.1887	1.85462	7.50325e-11	1.35372e-09
TINAG	1.36911	2.79172	1.02791	0.012425	0.0228923
AL357093.2	2.13243	0.78363	-1.44425	8.35673e-06	3.8445e-05
LRRC26	1.99689	0.964819	-1.04942	0.00140839	0.00342034
CCDC187	1.50615	0.710799	-1.08335	0.00549391	0.0112615
LINC01116	2.04295	5.40831	1.40452	1.01484e-08	1.03913e-07
NFE4	3.99342	8.99718	1.17185	0.00329087	0.00719356
KRT81	16.6162	74.6839	2.16821	8.14359e-05	0.000282922
CIBAR2	8.92391	3.56126	-1.32529	1.57186e-05	6.6687e-05
SNTN	5.82581	2.41583	-1.26994	1.38359e-07	1.0484e-06
RPL35AP2	2.22702	0.380658	-2.54855	0.00231892	0.00531005
TREML3P	1.40319	4.42522	1.65704	0.00283119	0.00632364
FAM83B	0.941915	2.65682	1.49603	6.34604e-07	3.94834e-06
AC009244.1	5.07362	2.48704	-1.02859	7.61531e-12	1.77869e-10
MS4A1	13.3157	5.96989	-1.15735	7.36951e-08	6.02814e-07
LINC00942	13.1246	28.228	1.10485	0.00119947	0.00297017
POPDC3	1.40343	5.29469	1.91559	3.10312e-07	2.12835e-06
C9orf24	13.4261	5.20782	-1.36629	0.000177834	0.000562225
AK4P1	0.912963	1.84384	1.01409	6.72224e-15	4.0911e-13
GSTA2	23.9156	11.9477	-1.00122	8.12978e-05	0.000282556
DLEC1	3.36446	1.46055	-1.20386	1.39908e-08	1.3724e-07
AL359704.2	18.0274	7.61686	-1.24293	1.73712e-05	7.28039e-05
KLK6	3.72339	13.632	1.87231	1.4852e-08	1.45029e-07
AC068587.2	4.79962	1.96494	-1.28843	2.38804e-07	1.68607e-06
LBP	8.72031	21.9749	1.33341	0.0089614	0.0172233
CALCA	518.563	138.301	-1.90671	0.00302722	0.00669685
IL1A	1.75308	5.88635	1.74748	0.000235306	0.000719066
SERPINE2	8.73348	22.4857	1.36438	4.44858e-07	2.90697e-06
LINC02323	0.757662	2.12949	1.49088	2.17755e-12	5.94577e-11
DSG3	0.189644	4.59501	4.59871	0.00101645	0.00257638
AC010998.3	2.46641	0.928526	-1.4094	3.82299e-06	1.93432e-05
CSAG1	8.09989	17.9902	1.15124	0.00048988	0.00136094
FLNC	6.31964	16.5092	1.38535	3.5117e-07	2.35896e-06
PTCSC3	11.5126	5.37256	-1.09953	1.43937e-15	1.08166e-13
AL137018.1	3.90213	1.32467	-1.55862	2.04039e-08	1.92291e-07
FDCSP	40.097	16.6383	-1.26899	5.29307e-07	3.36079e-06
KLK14	45.6849	11.5925	-1.97853	0.00568642	0.0115928
HMGA2	1.33373	7.89451	2.56538	1.84367e-09	2.26161e-08
GAP43	0.944522	2.12456	1.1695	5.55043e-07	3.50506e-06
AC018629.1	1.8612	5.03248	1.43503	2.52977e-08	2.33571e-07
RRM2	14.0961	29.6093	1.07075	1.29064e-20	1.01398e-17
IL1R2	3.60692	9.72448	1.43085	9.52907e-10	1.2563e-08
AP000357.2	6.38973	2.63012	-1.28063	5.7091e-08	4.82052e-07
GABRA3	1.18297	3.89407	1.71887	0.000569993	0.00155759
PPP2R2C	2.43748	7.17842	1.55828	4.12755e-07	2.71981e-06
BNIP3P40	1.72371	0.497338	-1.79322	1.67435e-07	1.23779e-06
NUDT11	0.998785	2.56474	1.36057	0.0011432	0.00285535
SERPINB4	2.30179	6.32117	1.45743	4.91877e-06	2.4118e-05
SCGB3A1	2348.09	982.675	-1.2567	2.76432e-09	3.25024e-08
IGLV1-36	140.191	56.372	-1.31434	0.000391443	0.00111756
KYNU	4.21564	13.0369	1.62877	4.62164e-07	3.00189e-06
C11orf97	2.84748	1.12792	-1.33603	0.000404043	0.00114784
MALAT1	452.214	115.724	-1.96631	6.6451e-07	4.11073e-06
RAET1G	0.936644	1.97838	1.07875	9.13352e-07	5.46269e-06
MAGEC1	0.925499	3.7352	2.01288	1.25965e-05	5.50767e-05
WDR38	10.1395	4.26104	-1.2507	0.00928964	0.0177711
CYP4Z2P	2.75343	0.823377	-1.7416	3.98418e-12	9.92256e-11
CFAP43	4.42561	2.1411	-1.04752	0.00462303	0.00966549
COL7A1	5.02761	13.1802	1.39043	1.33272e-07	1.01341e-06
AL133370.1	6.65712	3.19967	-1.05697	0.00118991	0.00295367
SNORD89	10.4116	4.53025	-1.20052	0.0065639	0.01314
B3GALT2	3.84479	1.73825	-1.14527	4.57742e-10	6.67084e-09
S100A7	3.2527	49.1387	3.91715	7.57203e-05	0.000264929
RNU5F-1	4.68432	1.50952	-1.63375	0.00104844	0.00264583
KRT6B	1.45168	14.0356	3.27329	9.52726e-11	1.67177e-09
IGKV6D-21	26.0642	12.6485	-1.04311	0.000227477	0.00069866
MFAP5	4.80088	11.549	1.2664	0.00380844	0.00814869
MAGEA3	10.1409	32.0774	1.66137	0.000314906	0.00092518
AL031666.1	2.27799	1.05049	-1.1167	2.17328e-11	4.50396e-10
EPS8L3	4.65727	9.35428	1.00614	0.00378046	0.00809885
RSPO3	2.22813	10.4543	2.23019	0.000985462	0.00250998
AC008268.1	13.5205	5.84073	-1.21092	1.34283e-06	7.71336e-06
MT1A	8.04795	27.1603	1.75481	0.0210658	0.0359646
ITLN2	3.05906	1.45533	-1.07174	0.00730611	0.0144137
HAPLN1	0.818665	2.37613	1.53727	0.0183343	0.031929
AC090181.3	2.80751	0.980551	-1.51763	0.0120868	0.0223336
HOXB9	10.7847	27.2862	1.33919	2.8821e-05	0.000113679
VEGFC	7.39844	19.3958	1.39045	1.10193e-08	1.12034e-07
NPTX2	5.30362	15.0927	1.5088	0.00202822	0.00471814
UCA1	1.5325	3.43799	1.16568	0.00308457	0.00680804
IGLV4-3	8.4511	3.01166	-1.48858	1.63845e-08	1.5865e-07
LYPD3	13.1967	43.124	1.70831	4.21568e-15	2.70869e-13
KCNF1	1.07767	3.24293	1.58938	0.000319817	0.000938653
FSD1	0.633724	1.52355	1.26551	6.46485e-05	0.000230341
BCL2L10	1.17451	3.17243	1.43353	8.34081e-07	5.02484e-06
FIBCD1	1.8252	3.71282	1.02446	2.08646e-05	8.5659e-05
C8orf34-AS1	6.74007	3.27398	-1.04172	5.56254e-07	3.51143e-06
AKAP14	2.79829	1.19662	-1.22558	0.000264618	0.00079554
CFAP100	2.08538	0.75301	-1.46957	2.53192e-06	1.35443e-05
DYNLRB2	4.22798	1.82862	-1.20922	6.7959e-05	0.000240857
GBP6	1.75266	3.69303	1.07526	0.00322329	0.00707087
AC112721.2	0.744728	1.77224	1.25079	0.00124076	0.0030617
VEGFD	9.87097	4.80973	-1.03724	6.10076e-09	6.57801e-08
SEMA3A	6.43751	12.9007	1.00288	3.13243e-06	1.62585e-05
ARHGEF38-IT1	2.52091	1.17178	-1.10524	8.40368e-05	0.000290556
C1QL1	1.01509	2.24674	1.14623	8.03968e-13	2.52651e-11
MMP12	43.5128	96.0076	1.14171	1.1904e-07	9.18931e-07
RPS27AP10	1.73864	0.531793	-1.70902	0.0270544	0.0446717
SPRR2A	1.14147	12.2262	3.42101	0.0106364	0.0199522
AC027288.1	3.6472	1.65588	-1.13919	2.92893e-09	3.42283e-08
CASC8	0.844371	1.91028	1.17784	3.20941e-07	2.19172e-06
AC007849.1	1.93288	0.4067	-2.24871	1.17582e-06	6.86583e-06
NDC80	8.21442	16.7502	1.02795	4.82602e-18	9.37224e-16
CA4	4.31763	1.97749	-1.12657	0.000606316	0.00164566
CNMD	52.3065	11.6957	-2.16101	4.96804e-06	2.43389e-05
RPL26P30	7.01546	3.4731	-1.01431	2.2695e-05	9.24272e-05
LAMA1	0.683346	2.90323	2.08697	0.000255117	0.000771151
PAX7	8.3682	3.88363	-1.10751	1.41582e-05	6.10252e-05
PSMD10P1	2.38014	0.752153	-1.66195	0.000139693	0.0004547
MARCHF4	0.316242	2.20265	2.80014	0.00127841	0.00314335
AC002044.1	2.07088	1.01123	-1.03413	1.47078e-05	6.30482e-05
CHST4	1.78984	4.46896	1.32011	0.000201867	0.000630708
CCDC60	1.65717	0.739712	-1.16368	2.59918e-07	1.81806e-06
AC236972.3	2.58345	1.05924	-1.28627	7.69523e-09	8.11497e-08
C1orf189	4.54338	1.96273	-1.21091	0.000623538	0.00168411
AC005326.1	1.67482	0.730592	-1.19687	0.00682135	0.0135798
MMP10	8.53753	27.0586	1.6642	0.0246075	0.041149
CYP4F11	7.59328	16.7291	1.13956	4.97498e-05	0.000183695
CXCL11	11.0656	24.1337	1.12496	0.000275507	0.000823993
L1CAM	1.34067	4.66029	1.79747	3.36232e-06	1.72396e-05
KLK5	2.55644	12.5077	2.29061	0.000561032	0.00153695
AC023421.1	19.103	5.69912	-1.74499	1.58928e-05	6.72935e-05
ANXA10	12.8202	26.5677	1.05125	0.00100933	0.00256284
CKAP2L	4.24558	8.50371	1.00213	4.91693e-18	9.44269e-16
PLOD2	37.1895	75.6233	1.02394	2.74123e-13	9.8094e-12
MPHOSPH6P1	1.62021	0.488858	-1.72869	0.0101523	0.0191668
TRIM9	0.914643	1.93028	1.07753	0.000278118	0.000830656
AC113349.1	1.59793	0.52304	-1.61121	0.00241186	0.00549284
DLX5	1.99167	4.43797	1.15592	0.00156809	0.00376118
LINC00973	2.11323	9.91237	2.22978	0.00225021	0.00516982
GGTLC1	63.7438	26.4382	-1.26966	2.68464e-10	4.13927e-09
LINC01605	0.728906	1.56093	1.0986	0.0142555	0.0257114
ADGRF4	3.99305	9.36317	1.22951	7.97937e-13	2.51671e-11
SRGAP3-AS2	7.62462	2.82511	-1.43236	4.16084e-05	0.000156885
AC079949.2	0.828161	2.89923	1.80769	2.41149e-08	2.23606e-07
CHIA	11.939	5.23163	-1.19035	7.76127e-10	1.0546e-08
PRSS3	2.72424	9.85129	1.85446	0.00089832	0.00230985
TNNT1	24.6137	52.6857	1.09795	1.76427e-07	1.29485e-06
LINC02561	0.934503	2.03655	1.12386	0.00761052	0.0149427
RGS20	1.29647	3.06998	1.24364	1.11479e-06	6.55149e-06
AC115099.1	1.47073	0.692192	-1.08729	3.74369e-06	1.89809e-05
AL928596.1	5.74002	2.72829	-1.07306	5.60957e-06	2.71585e-05
PI3	16.1586	174.948	3.43656	1.41138e-05	6.0864e-05
AC022973.4	1.73082	0.403749	-2.09992	0.0180273	0.0314667
IL20RB	6.68148	19.1131	1.51632	2.47108e-05	9.95114e-05
SLC2A1	52.8881	144.571	1.45076	1.71954e-24	9.90685e-21
ITGA6	25.2523	63.7451	1.3359	3.21074e-13	1.12565e-11
NMRAL2P	4.97502	11.1437	1.16345	0.00280378	0.00626916
KRT75	0.48124	3.55585	2.88537	7.41449e-05	0.000259943
SHOX2	0.903778	3.07597	1.767	3.06489e-11	6.05412e-10
PSCA	38.2674	98.4438	1.36318	0.00949166	0.0181015
FCRL1	2.04673	0.923482	-1.14816	5.07281e-10	7.25232e-09
APOBEC1	1.94776	4.48041	1.20181	0.000371313	0.00106874
LINC01133	2.05741	4.64518	1.17491	0.00918501	0.0175963
ERVMER34-1	2.69776	7.04709	1.38527	9.76526e-05	0.000331858
AC079384.1	6.37848	1.99984	-1.67333	4.5039e-07	2.93535e-06
SCGB1A1	378.258	126.965	-1.57494	0.000490631	0.0013627
C1orf194	9.93787	4.52066	-1.1364	1.04707e-05	4.68847e-05
MS4A15	49.9217	15.1331	-1.72196	3.41669e-07	2.3068e-06
GNRH2	3.39942	0.786054	-2.11259	0.00530562	0.0109167
RN7SL600P	3.08583	1.41301	-1.12689	0.00643682	0.012914
BUB1B	6.40226	13.6118	1.0882	1.25421e-20	1.01398e-17
CALB2	2.55143	15.6312	2.61505	4.90121e-07	3.14566e-06
APCDD1L	0.910018	3.15602	1.79414	1.05187e-10	1.81624e-09
CIDEC	0.524345	2.34262	2.15953	0.00143999	0.00348582
SNORA74B	14.0927	1.41422	-3.31687	0.00618528	0.0124774
TMEM229A	3.33174	0.936873	-1.83035	1.86898e-06	1.03703e-05
TTLL10	1.82236	0.687293	-1.40681	3.44753e-06	1.76191e-05
CDH2	1.88968	4.87056	1.36594	0.00883313	0.017007
AC005336.1	2.28038	5.51578	1.27429	3.3716e-05	0.00013034
ZNF350-AS1	1.50568	0.653983	-1.20309	0.00395854	0.00843646
OMG	4.70633	2.04004	-1.20601	2.36889e-06	1.2783e-05
ARTN	2.24341	4.71442	1.07139	0.021134	0.0360557
GJB3	7.85376	30.526	1.95858	2.50961e-13	9.0367e-12
LAMA3	14.4048	35.0967	1.28478	4.26382e-06	2.12871e-05
AC109446.2	1.53631	0.595937	-1.36623	2.6937e-06	1.42292e-05
AC245041.2	1.39995	3.81238	1.44531	1.42639e-06	8.13117e-06
MSMB	286.151	128.878	-1.15077	0.00410542	0.00870267
RNU6-1010P	3.16716	1.12391	-1.49466	2.55595e-07	1.79217e-06
NKAIN1	0.586017	2.01951	1.78499	9.62326e-07	5.72756e-06
ANKRD44-AS1	5.93932	2.54417	-1.2231	4.10803e-06	2.05986e-05
C6orf118	2.88892	1.27583	-1.17909	0.000897617	0.00230869
GPR1	0.603657	1.49443	1.30779	3.26367e-06	1.68185e-05
TTC29	1.73753	0.817218	-1.08825	0.00171645	0.00407124
NKX2-3	0.723116	1.63132	1.17374	0.0269821	0.0445722
PRR20G	0.943148	2.71441	1.52508	0.00020287	0.000633496
PIMREG	5.63855	11.5586	1.03557	1.2283e-15	9.35238e-14
HTR1D	2.74239	5.78454	1.07677	4.64638e-06	2.29517e-05
AC005291.2	0.465721	1.9151	2.03988	0.0247144	0.0412958
WDR86-AS1	26.6541	12.0397	-1.14655	4.30229e-07	2.8199e-06
CYCSP6	2.01115	5.29707	1.39717	5.27165e-05	0.000193368
PLAU	111.22	226.112	1.02362	8.18192e-08	6.63926e-07
BCAN	0.989234	2.23171	1.17377	1.83303e-05	7.62691e-05
ARNTL2	8.97957	26.0494	1.53653	1.75465e-18	4.04364e-16
CAPSL	9.02602	4.39269	-1.03899	0.00319834	0.00702236
CRYBG2	2.50941	6.06401	1.27293	1.13725e-13	4.50832e-12
STC1	16.5662	44.3751	1.42151	6.57688e-13	2.14077e-11
KRT17	53.4243	251.367	2.23423	2.43804e-07	1.71576e-06
LRRK2-DT	15.3087	7.34966	-1.0586	1.86128e-09	2.27997e-08
AC002563.1	2.66124	1.05329	-1.33719	1.91997e-09	2.34853e-08
PGC	4079.34	741.932	-2.45898	1.08523e-12	3.28495e-11
CFAP65	1.58252	0.709861	-1.15662	0.000157456	0.000504631
CFAP52	4.14023	1.79064	-1.20924	7.68164e-05	0.000268167
AC108471.1	1.69974	0.420725	-2.01436	0.00114405	0.00285676
RNU6ATAC39P	1.74196	0.67314	-1.37173	3.18253e-05	0.000123945
KRT83	0.816165	1.94784	1.25494	0.0012688	0.00312259
IL5RA	1.39428	0.681259	-1.03324	8.67795e-07	5.21164e-06
GCLC	25.9478	56.5511	1.12394	1.75939e-09	2.1659e-08
C1orf87	1.79958	0.790933	-1.18604	0.00524925	0.0108138
HHATL	2.26228	0.457122	-2.30712	1.99298e-05	8.22707e-05
UPK1B	7.76454	30.7816	1.9871	0.0093024	0.0177896
ZDHHC11B	8.43305	3.96026	-1.09046	1.30806e-13	5.08058e-12
LAMC2	86.5545	246.423	1.50946	1.73412e-15	1.27543e-13
IGKV1D-16	74.3454	22.5511	-1.72105	4.08719e-05	0.00015458
SCGB3A2	1642.83	613.842	-1.42024	8.76128e-10	1.16216e-08
ABCC2	4.1093	17.151	2.06133	0.0109892	0.0205249
AC106045.1	2.21867	6.73	1.60091	4.47281e-07	2.91949e-06
AL121956.7	3.13828	1.54124	-1.02588	0.00143684	0.00347916
PSMD10P2	0.719693	1.94484	1.4342	2.68492e-14	1.26793e-12
AC026355.2	4.46346	2.17726	-1.03565	4.21245e-05	0.000158519
AC007684.1	2.66882	0.844673	-1.65974	0.00840436	0.0162849
DLX6	0.680456	1.53729	1.17581	0.00156255	0.00374943
TUBAL3	0.918239	2.04373	1.15426	0.00101782	0.0025791
FAM216B	8.81545	3.88845	-1.18084	1.91653e-06	1.06236e-05
AP000695.1	1.49792	3.03307	1.01781	1.42875e-12	4.17136e-11
S100A2	53.4039	164.184	1.62029	0.0014742	0.00355967
VWA3A	3.22026	1.15844	-1.475	2.48465e-06	1.33244e-05
DNAH9	1.87272	0.810929	-1.20749	0.00986726	0.0187228
KIF26B-AS1	1.95671	0.872894	-1.16455	0.000275684	0.000824382
AC079210.1	4.00773	1.82167	-1.13752	2.57765e-10	4.00648e-09
FAM83A	49.2898	110.713	1.16746	1.26873e-08	1.26245e-07
STOML3	4.10062	1.73552	-1.24047	0.000487797	0.00135591
FBN2	0.987475	3.69571	1.90403	0.000856476	0.00221442
AP003555.1	0.721578	1.88036	1.38178	0.000175838	0.000556524
TESMIN	2.24257	4.55072	1.02094	1.0499e-12	3.18918e-11
AC019117.2	1.65342	0.740008	-1.15984	0.00565018	0.0115339
ANXA8	0.597012	3.72604	2.64181	3.62032e-07	2.42064e-06
NR4A1AS	5.21045	2.12631	-1.29306	3.70086e-09	4.20432e-08
HOPX	207.119	102.988	-1.00798	1.61968e-11	3.49494e-10
CLCNKA	1.58312	0.58877	-1.42699	5.84101e-07	3.66866e-06
LRRC71	2.4764	0.982966	-1.33303	0.000427397	0.00120764
MORN5	7.07569	3.10528	-1.18815	0.00630871	0.0126894
GDA	0.761346	2.63047	1.7887	0.0069734	0.0138429
DCBLD2	27.4726	56.4911	1.04003	4.44146e-06	2.20719e-05
AP001381.1	1.61892	0.688258	-1.23401	0.000164477	0.000524505
DSC3	0.716373	5.20633	2.86148	0.000101231	0.000342334
B4GALNT1	1.31397	3.20689	1.28724	4.65848e-07	3.02015e-06
BHMT	2.64807	0.361807	-2.87165	0.0165002	0.0291456
MGAT5B	0.500558	2.01518	2.0093	1.53694e-08	1.49659e-07
SCARNA7	38.6712	3.69024	-3.38948	0.019993	0.0344526
SYT13	7.26927	15.4395	1.08674	2.41616e-06	1.29894e-05
MIR31HG	0.667027	2.24179	1.74883	3.69741e-11	7.17239e-10
SPAG8	3.22749	1.59895	-1.01329	7.47278e-07	4.54787e-06
CDCP1	28.42	57.5846	1.01878	4.71546e-20	2.39712e-17
AC007686.1	0.586099	2.04846	1.80532	0.0273129	0.0450454
AC207130.1	0.709062	2.90762	2.03586	0.0274676	0.045266
RNU6-767P	2.20738	0.839892	-1.39406	0.0227736	0.0384507
CCDC17	8.65669	3.69238	-1.22927	0.000449286	0.00126145
SPTSSB	3.46133	7.49356	1.11433	0.0002649	0.000796128
RERGL	7.14959	1.14571	-2.64162	4.50032e-07	2.93412e-06
ARHGAP11A	4.75271	10.2445	1.10802	1.9355e-21	2.93831e-18
DNAI1	3.64585	1.53469	-1.2483	0.00830366	0.016106
RNU1-67P	2.97988	1.21967	-1.28877	2.30425e-06	1.24888e-05
CAMK2N2	2.55659	5.11544	1.00064	1.97901e-11	4.15616e-10
CDHR2	1.93832	4.22967	1.12574	1.26482e-05	5.52608e-05
JCHAIN	1291.01	611.684	-1.07765	3.58555e-12	9.08689e-11
RNU1-38P	1.66497	0.805688	-1.0472	1.6717e-06	9.37498e-06
F2RL2	1.73839	4.39312	1.33749	0.000934484	0.00239177
AC020978.3	2.30558	1.14969	-1.00389	6.29251e-06	3.0011e-05
SCARNA6	33.8853	4.28106	-2.98462	0.0260337	0.0431995
RHOV	38.2937	97.3955	1.34675	1.58271e-07	1.17659e-06
ARL14	4.54931	14.4829	1.67063	2.14522e-09	2.60013e-08
TRIM15	1.35913	3.36753	1.30901	2.34709e-08	2.18691e-07
TNS4	14.149	40.2638	1.50878	7.17564e-12	1.68282e-10
MKI67	14.7062	29.684	1.01326	7.66458e-18	1.35178e-15
SLC15A1	1.87734	5.29332	1.49548	0.000372766	0.00107238
RBP1	9.62939	19.4455	1.01392	0.021117	0.0360409
AC063961.1	2.0876	0.927703	-1.17011	0.000116684	0.000389037
C22orf15	2.28925	0.88686	-1.3681	0.000116881	0.000389618
AC022733.1	14.5084	6.15843	-1.23625	6.74036e-07	4.16222e-06
LDLRAD3	4.72533	9.59125	1.0213	9.72606e-14	3.95542e-12
STC2	7.05121	16.0722	1.18863	9.81336e-11	1.70982e-09
NIPAL4	0.466005	1.6844	1.85382	0.012901	0.0236258
C9orf135	9.97599	4.90016	-1.02563	2.41039e-05	9.74076e-05
AC035139.1	1.52485	0.663188	-1.20118	3.88472e-06	1.96097e-05
IGF2BP1	1.92137	5.85347	1.60716	8.75344e-07	5.25328e-06
LINC02489	13.1798	6.23191	-1.08058	9.02806e-09	9.32701e-08
GNG4	4.16497	11.7698	1.49871	7.85538e-07	4.75893e-06
LRRC38	0.138613	8.15526	5.8786	0.0092934	0.0177744
EXO1	5.45879	11.5642	1.08301	9.87696e-19	2.70974e-16
PPP1R3G	1.50196	3.04735	1.02071	8.77978e-17	9.91828e-15
CLSPN	2.78705	5.71397	1.03575	1.1876e-16	1.2829e-14
SPINK4	96.1698	8.87349	-3.43801	0.0102344	0.0192966
PTHLH	3.23857	7.17691	1.14801	3.47804e-07	2.34e-06
AC016542.1	2.50056	0.9214	-1.44035	0.0127719	0.0234267
AC007384.1	1.67465	0.833838	-1.00602	1.2721e-06	7.34857e-06
SPOCK1	4.46842	14.6884	1.71685	2.82787e-11	5.64399e-10
SNORA53	27.4632	3.31459	-3.0506	0.0119195	0.0220693
ECT2L	1.96012	0.943738	-1.05448	0.00283461	0.00632829
AC009549.1	1.05165	2.21236	1.07294	0.000306263	0.000902102
AKR1C7P	0.789559	2.11127	1.41899	0.00367424	0.00790264
SKA1	4.62985	10.3118	1.15526	1.74991e-18	4.04364e-16
RN7SKP80	6.6467	2.19519	-1.5983	0.000493758	0.0013705
CELF3	2.42538	1.1492	-1.07758	0.000111479	0.000373051
ACTL8	0.756152	2.50026	1.72533	0.012073	0.0223105
LINC02478	12.5177	6.21403	-1.01037	1.16634e-13	4.59204e-12
NTSR1	0.163192	4.51088	4.78876	6.15009e-09	6.62294e-08
AC073592.2	1.42584	0.697737	-1.03106	0.00370952	0.00796761
CPB2	4.44656	2.169	-1.03566	7.40232e-06	3.45229e-05
LY6G6C	0.336718	2.34296	2.79872	0.000147059	0.000475454
AFP	0.228919	10.4173	5.508	0.00724317	0.0143059
ZBBX	2.26518	0.967611	-1.22713	0.00329034	0.00719355
AC015722.2	2.30646	0.899767	-1.35806	2.58585e-05	0.000103593
FHOD3	2.26907	4.84324	1.09388	2.41182e-05	9.74197e-05
MIR548V	3.61502	0.779158	-2.21402	9.43406e-05	0.000321677
SFTPA1	4588.01	2248.09	-1.02917	1.32575e-06	7.62031e-06
ANXA8L1	0.695755	2.82176	2.01995	6.83548e-07	4.21343e-06
CDHR3	7.04218	2.87021	-1.29486	5.23836e-07	3.33357e-06
CYP2F1	1.94079	0.79713	-1.28376	0.00283942	0.00633573
AC063965.2	2.57372	1.01673	-1.33992	0.00853783	0.0165028
SNORA73B	460.148	43.7379	-3.39514	0.000295673	0.000874623
BOK-AS1	1.34226	0.662454	-1.01878	0.000386758	0.00110565
AC007684.2	1.42517	0.567104	-1.32944	0.00651287	0.0130454
CYP4F3	2.87247	13.9574	2.28067	0.00048992	0.00136094
SNORA47	4.07233	0.82139	-2.30971	0.00240165	0.00547267
SCG2	18.0974	44.465	1.29689	0.0301239	0.049045
DNAAF1	3.84845	1.42861	-1.42966	7.79658e-06	3.61567e-05
AP000695.2	0.998542	2.02054	1.01685	2.49155e-10	3.89015e-09
PKP2	5.83285	14.6722	1.33081	2.28034e-12	6.18734e-11
HMGA1	262.395	571.803	1.12378	1.61422e-23	5.58002e-20
SCARNA8	1.71816	0.704432	-1.28633	0.0185251	0.032225
GREB1L	1.12796	2.33607	1.05037	4.61943e-06	2.28317e-05
HOXD10	0.619577	1.79916	1.53797	3.29018e-05	0.000127524
KRT6A	34.4627	208.042	2.59376	1.1523e-10	1.96801e-09
AC091849.2	27.8835	13.7978	-1.01497	1.13822e-11	2.54525e-10
C20orf85	47.7703	19.0213	-1.3285	0.00062614	0.0016896
AC092128.1	1.51062	0.649932	-1.21678	0.022807	0.0384957
DCDC2B	1.90732	0.861372	-1.14684	8.7326e-06	3.99646e-05
Z83843.1	7.62826	3.77678	-1.0142	0.000288802	0.000857084
AKAP12	11.3025	42.3578	1.90599	1.51654e-05	6.47045e-05
SBSN	1.13439	6.08665	2.42374	7.25629e-07	4.43486e-06
AL033397.1	3.10199	7.09133	1.19286	0.000221804	0.000682875
CGB5	0.464755	10.8984	4.5515	0.00338785	0.00737641
GJB4	0.638971	2.31248	1.85562	5.38973e-05	0.000197125
S100A8	86.7559	379.162	2.12778	0.000737577	0.00194928
UGT1A6	1.23014	3.54771	1.52806	0.00158296	0.00379366
PRR11	7.51183	15.5051	1.04551	1.41437e-20	1.01858e-17
TEKT1	5.88544	2.54599	-1.20892	0.000708416	0.00188286
PZP	1.49996	0.648105	-1.21063	9.3195e-06	4.22784e-05
AL161431.1	1.07133	4.92059	2.19942	0.000197032	0.000616839
APOBEC4	1.71152	0.755666	-1.17946	0.00019835	0.000620729
C6	3.46122	1.60506	-1.10865	7.56575e-06	3.5168e-05
CD109	8.46178	20.5497	1.28009	2.03683e-14	1.01747e-12
ELOVL3	1.69471	3.69343	1.12392	0.0063328	0.0127276
BTNL9	5.2407	2.39905	-1.1273	4.4165e-09	4.92164e-08
INA	2.6848	5.90475	1.13706	0.00506246	0.0104674
PTPRR	1.08249	2.87767	1.41054	0.0101045	0.0190933
AC125603.1	9.42384	3.77957	-1.31809	1.19456e-07	9.21731e-07
BPIFB4	3.58465	0.897556	-1.99776	0.0256225	0.0426277
TCTE1	1.4639	0.64218	-1.18877	0.00692481	0.0137652
AC245041.1	1.34569	5.04448	1.90636	9.7512e-07	5.79374e-06
COL9A3	1.1964	4.18419	1.80625	0.0107806	0.0201942
IGF2BP3	3.35891	7.68072	1.19325	6.34089e-11	1.16221e-09
KRT14	2.44934	33.3829	3.76864	1.94135e-05	8.03503e-05
LINC01843	2.24297	5.39679	1.26669	7.65774e-08	6.24028e-07
ECRG4	6.17728	3.02925	-1.02801	1.97523e-05	8.16159e-05
SOX15	3.93066	8.18538	1.05828	0.000118787	0.000395285
PCP4	72.6089	29.0332	-1.32244	4.19573e-06	2.09896e-05
FOSL1	10.7324	40.4022	1.91246	4.47269e-16	3.84606e-14
MAGEA1	2.95142	11.6508	1.98095	0.000140608	0.000457077
DPYD-AS1	3.53112	1.17619	-1.58601	0.00163446	0.0039029
CDA	44.5534	100.087	1.16765	3.41223e-06	1.74643e-05
FAM166B	8.15149	3.48519	-1.22582	0.000719053	0.00190732
C1QL2	6.65415	3.2516	-1.03311	0.00344336	0.00747394
SPRR1A	7.59642	21.2272	1.48252	0.0244718	0.0409657
ANO1	9.6477	20.9005	1.11528	9.71637e-05	0.000330456
LRRC66	0.876314	1.81024	1.04666	2.60962e-07	1.82389e-06
GRAMD1B	2.34238	5.24496	1.16296	0.000481111	0.00134121
S1PR5	0.95249	1.95058	1.03413	0.00625731	0.0126007
HOATZ	2.24305	0.886207	-1.33974	0.00160578	0.00384303
AGTR2	12.8592	4.16799	-1.62538	0.00125859	0.00310056
FOXM1	13.2204	31.7498	1.26398	5.77012e-21	5.86652e-18
CDHR4	5.19424	2.01187	-1.36838	0.0222085	0.0376399
SERPINB7	0.753774	3.7528	2.31576	1.39416e-06	7.96914e-06
AL158801.1	1.623	0.403542	-2.00788	0.0283054	0.0464298
IGKV2-29	61.7686	28.1766	-1.13238	0.0253778	0.042245
AC005722.2	1.80527	0.895215	-1.01191	0.00361545	0.00779364
PLCD3	6.12679	13.4933	1.13904	1.55036e-17	2.43603e-15
TUBA4B	5.33403	2.47988	-1.10496	0.00385628	0.00823858
MYEOV	12.8338	27.0619	1.07631	0.00287147	0.00639403
RNU4ATAC	7.00786	1.52824	-2.1971	0.000435974	0.00122906
TSPAN19	2.0868	0.763703	-1.45021	0.00286995	0.00639147
CTSV	4.07991	11.266	1.46537	4.1548e-15	2.67954e-13
TENM1	3.51214	1.61201	-1.12349	4.61943e-06	2.28317e-05
TPX2	35.7028	81.4397	1.18969	1.81495e-21	2.93831e-18
CDK5R2	1.2788	3.32948	1.38051	3.60875e-09	4.11436e-08
TableS3:logFC: log-fold-changes between each pair of RNA samples. p-value： p-value is the significance of the correlation FDR:False Discovery Rate
